# Supplementary material for: Uncovering the genomic heterogeneity of multifocal breast cancer
Source: J Pathol. 2015 May 7;236(4):457–66. doi: 10.1002/path.4540 (PMC4691324; doi:10.1002/path.4540)
Supplement: Supplementary file 6 — TableS1. Patient and tumour's characteristics. [file path0236-0457-sd6.xlsx]

## Sheet: Table S1
Table S1: Patient and tumor's characteristics
Patient ID	Total number of lesions	Size largest lesion (cm)	Aggregate size** (cm)	Size of the characterized lesions at surgery (cm)	Distance between lesions (cm)	Largest distance between lesions	Subtype	Grade***	Node Positive	Node Extracted	DCIS	LVI	Source of germline DNA	Age at diagnosis	Group based on all mutations	Group based on oncogenic mutations only
PD4877	2	2	3.6	2; 1.6	>2.5	2.5	ER-HER2-	G3	0	12	YES	YES	blood	52	heterogeneous	different
PD4878	2	2	3	2; 1	0.5	0.5	ER+HER2-	G2	2	20	YES	YES	blood	60	homogeneous	common
PD4880	2	1.9	3.4	1.5; 1.9	>1.5	1.5	ER+HER2-	G3	0	13	YES	NO	blood	80	homogeneous	common
PD4882	2	1.7	2.5	1.7; 0.8	0.5	0.5	ER+HER2-	G3	1	25	YES	NO	blood	60	intermediate	common
PD11772	3	1.5	3.8	1.5; 1; 1.3	0.8; 1.5; 5	5	ER+HER2-	G2;G3;G3	0	18	YES	NO	blood	70	intermediate	common
PD11773	5	1.7	4.4	1.7; 0.7; 0.8; 0.9; 0.3	2.4 cm between lesions 1 and 3 and 1 cm between lesions 1 and 4. The rest is unknown.	2.4	ER+HER2-	G3;G3;G3:G3;G2	1	19	YES	YES	blood	39	heterogeneous	different
PD11774	2	4	6.2	4; 2.2	UK	UK	ER+HER2-	G3	1	15	NO	NO	blood	41	intermediate	common
PD11776	2	2.2	4.1	1.9; 2.2	6	6	ER+HER2-	G2	0	28	YES	NO	blood	41	heterogeneous	no oncogenic mutation
PD13772	3	1.3	3.1	1.3; 0.9	UK	UK	ER+HER2-	G3	0	19	YES	YES	lymph node	50	intermediate	no oncogenic mutation
PD13773	2	2.1	3.2	2.1; 1.1	UK	UK	ER+HER2-	G3	0	13	YES	YES	lymph node	60	intermediate	common
PD13774	2	2.2	3.9	2.2; 1.7	4.5	4.5	ER+HER2-	G3	12	25	YES	NO	lymph node	52	heterogeneous	different
PD13775	2	2.8	4.1	2.8; 1.3	UK	UK	ER+HER2-	G3	23	24	YES	YES	lymph node	79	intermediate	common
PD13776	2	2.2	3.1	2.2; 0.9	7	7	ER+HER2-	G2	1	28	YES	NO	lymph node	55	heterogeneous	different
PD13777	3	2.1	4.5	2.1; 0.9; 1.5	4, 3, UK	4	ER+HER2-	G3	2	19	YES	NO	lymph node	39	intermediate	no oncogenic mutation
PD13779	4	3	8	3; 2.5; 1	UK	UK	ER+HER2-	G3	3	33	NO	YES	lymph node	43	homogeneous	no oncogenic mutation
PD13780	4	3.2	6.1	3.2; 0.9	0.25, 0.35, 0.55	0.55	ER+HER2-	G1	0	24	YES	NO	lymph node	53	heterogeneous	different
PD13781	3	1.8*	4.3	1.5; 1	UK	UK	ER+HER2-	G2	1	25	YES	NO	lymph node	59	homogeneous	no oncogenic mutation
PD13782	2	1.5	2.9	1.4; 1.5	4	4	ER+HER2-	G2	0	20	YES	NO	lymph node	74	heterogeneous	different
PD13783	2	1.2	2	1.2; 0.8	1.3	1.3	ER+HER2-	G3	0	15	YES	YES	lymph node	41	homogeneous	common
PD13785	3	1.6	3.6	1.6; 1.3; 0.7	6, 1.2, UK	6	ER-HER2-	G3	1	9	NO	NO	lymph node	45	heterogeneous	different
PD13787	3	1.9	4.6	1.9; 1.5	UK	UK	ER+HER2-	G2	1	4	YES	YES	lymph node	86	homogeneous	common
PD13788	2	1.4	2.8	1.4; 1.4	4	4	ER+HER2-	G2	0	24	YES	YES	lymph node	66	intermediate	different
PD13789	2	7.3	12.7	7.3; 5.4	UK	UK	ER+HER2-	G1	0	18	NO	NO	lymph node	59	homogeneous	common
PD13790	2	2.2	3.3	2.2; 1.1	2	2	ER+HER2-	G2;G1	1	14	YES	NA	lymph node	62	heterogeneous	different
PD13791	2	1.2	2.2	1.2; 1	1.5	1.5	ER+HER2-	G1	1	19	YES	NO	lymph node	57	homogeneous	common
PD13792	3	1.5*	3.7	1.1; 1.1	UK	UK	ER+HER2-	G1	5	18	YES	NO	lymph node	44	intermediate	common
PD13793	3	1.4	2.8	1.2; 1.4	5	5	ER+HER2-	G1	0	15	YES	NO	lymph node	49	homogeneous	common
PD13794	2	1.2	2	1.2; 0.8	UK	UK	ER+HER2-	G3	13	21	YES	NO	lymph node	69	intermediate	no oncogenic mutation
PD13796	2	2.2	3.2	1; 2.2	6	6	HER2+	G1	0	21	YES	NO	lymph node	47	heterogeneous	different
PD13798	2	1.3	2.5	1.2; 1.3	1.7	1.7	HER2+	G3	0	14	YES	YES	lymph node	46	heterogeneous	different
PD13799	3	1.2	3.2	1; 1; 1.2	3, 2.5, 2.5	3	ER-HER2-	G3	0	30	NO	NO	lymph node	51	heterogeneous	different
PD13800	2	1.2	2.2	1.2; 1	0.9	0.9	ER-HER2-	G3	0	13	YES	YES	lymph node	49	homogeneous	common
PD13801	3	2.3	5.3	2.3; 2	0.3	0.3	HER2+	G3	3	9	YES	YES	lymph node	48	intermediate	common
PD13802	2	2.5	4	1.5; 2.5	1	1	HER2+	G1	1	13	YES	YES	lymph node	68	intermediate	common
PD13804	3	2.2	4.6	2.2; 1.5; 0.9	2.5, UK, 2.5	2.5	HER2+	G3	2	11	NO	NO	lymph node	83	intermediate	common
PD13805	2	1.7	2.5	1.7; 0.8	2	2	HER2+	G3	1	17	YES	NO	lymph node	54	homogeneous	common
* For the biggest lesion, no material was available for characterization
** Comprising all the foci, also the ones for which no material was available
*** We accepted here G1/G2 and G2/G3 discordances but no G1/G3 discordances
UK= unknown; ER= estrogen receptor; G=grade
