# Supplementary material for: Uncovering the genomic heterogeneity of multifocal breast cancer
Source: J Pathol. 2015 May 7;236(4):457–66. doi: 10.1002/path.4540 (PMC4691324; doi:10.1002/path.4540)
Supplement: Supplementary file 7 — TableS2. List of all tumour samples and the applications they have been used for. [file path0236-0457-sd7.xlsx]

## Sheet: Table S2
Table S2: List of all tumor samples and the applications they have been used for
Patient ID	Sample ID	Description	Extraction from whole slide or defined area#	Identification and validation of somatic mutations through targeted sequencing by Illumina*	Identification of validated mutations in FFPE tissues by Ion Torrent	Rearrangement screen via low coverage whole genome sequencing and validation by PCR/cap sequencing
PD4877	PD4877g	FFPE tumor block from lesion 1	whole	x (v1)	x
	PD4877h	FFPE tumor block from lesion 1	whole	x (v1)	x
	PD4877a	Fresh-frozen tumor block from lesion 1	whole	x (v1)	x	x
	PD4877e	FFPE tumor block from lesion 2	whole	x (v1)	x
	PD4877f	FFPE tumor block from lesion 2	whole	x (v1)	x
	PD4877c	Fresh-frozen tumor block from lesion 2	whole	x (v1)	x	x
PD4878	PD4878d	FFPE tumor block from lesion 1	whole		x
	PD4878a	Fresh-frozen tumor block from lesion 1	whole	x (v1)	x	x
	PD4878e	FFPE tumor block from lesion 2	whole		x
	PD4878c	Fresh-frozen tumor block from lesion 2	whole	x (v1)	x	x
PD4880	PD4880a	Fresh-frozen tumor block from lesion 1	whole	x (v1)	x	x
	PD4880d	FFPE tumor block from lesion 2	whole		x
	PD4880c	Fresh-frozen tumor block from lesion 2	whole	x (v1)	x	x
PD4882	PD4882f	FFPE tumor block from lesion 1	whole	x (v1)	x
	PD4882g	FFPE tumor block from lesion 1	whole	x (v1)	x
	PD4882h	FFPE tumor block from lesion 1	whole	x (v1)	x
	PD4882a	Fresh-frozen tumor block from lesion 1	whole	x (v1)	x	x
	PD4882c	Fresh-frozen tumor block from lesion 2	whole	x (v1)	x	x
PD11772	PD11772d	FFPE tumor block from lesion 1	whole	x (v1)	x
	PD11772e	FFPE tumor block from lesion 1	whole	x (v1)	x
	PD11772f	FFPE tumor block from lesion 1	whole	x (v1)	x
	PD11772a	Fresh-frozen tumor block from lesion 1	whole	x (v1)	x	x
	PD11772g	FFPE tumor block from lesion 2	Area 1	x (v1)	x
	PD11772h	FFPE tumor block from lesion 2	Area 2	x (v1)	x
	PD11772c	Fresh-frozen tumor block from lesion 2	whole	x (v1)	x	x
	PD11772i	FFPE tumor block from lesion 3	Area 1	x (v1)	x
	PD11772j	FFPE tumor block from lesion 3	Area 2	x (v1)	x
PD11773	PD11773d	FFPE tumor block from lesion 1	whole	x (v1)	x
	PD11773e	FFPE tumor block from lesion 1	macrodissection	x (v1)	x
	PD11773f	FFPE tumor block from lesion 1	whole	x (v1)	x
	PD11773a	Fresh-frozen tumor block from lesion 1	whole	x (v1)	x	x
	PD11773l	FFPE tumor block from lesion 2	Area 1	x (v1)	x
	PD11773m	FFPE tumor block from lesion 2	Area 2	x (v1)	x
	PD11773n	FFPE tumor block from lesion 2	Area 1	x (v1)	x
	PD11773o	FFPE tumor block from lesion 2	Area 2	x (v1)	x
	PD11773c	Fresh-frozen tumor block from lesion 2	whole	x (v1)	x	x
	PD11773j	FFPE tumor block from lesion 3	macrodissection	x (v1)	x
	PD11773k	FFPE tumor block from lesion 3	macrodissection	x (v1)	x
	PD11773g	FFPE tumor block from lesion 4	macrodissection	x (v1)	x
	PD11773h	FFPE tumor block from lesion 4	whole	x (v1)	x
	PD11773i	FFPE tumor block from lesion 4	whole	x (v1)	x
	PD11773p	FFPE tumor block from lesion 5	whole	x (v1)	x
	PD11773q	FFPE tumor block from lesion 5	macrodissection	x (v1)	x
PD11774	PD11774d	FFPE tumor block from lesion 1	whole	x (v1)	x
	PD11774e	FFPE tumor block from lesion 1	macrodissection	x (v1)	x
	PD11774a	Fresh-frozen tumor block from lesion 1	whole	x (v1)	x	x
	PD11774f	FFPE tumor block from lesion 2	whole	x (v1)	x
	PD11774g	FFPE tumor block from lesion 2	whole	x (v1)	x
	PD11774c	Fresh-frozen tumor block from lesion 2	whole	x (v1)	x	x
PD11776	PD11776g	FFPE tumor block from lesion 1	whole	x (v1)	x
	PD11776h	FFPE tumor block from lesion 1	whole	x (v1)	x
	PD11776i	FFPE tumor block from lesion 1	whole	x (v1)	x
	PD11776a	Fresh-frozen tumor block from lesion 1	whole	x (v1)	x	x
	PD11776d	FFPE tumor block from lesion 2	whole	x (v1)	x
	PD11776e	FFPE tumor block from lesion 2	whole	x (v1)	x
	PD11776f	FFPE tumor block from lesion 2	whole	x (v1)	x
	PD11776c	Fresh-frozen tumor block from lesion 2	whole	x (v1)	x	x
PD13772	PD13772a	FFPE tumor block from lesion 1	macrodissection	x (v2)	x
	PD13772c	FFPE tumor block from lesion 2	whole	x (v2)	x
	PD13772d	FFPE tumor block from lesion 2	whole	x (v2)	x
PD13773	PD13773a	FFPE tumor block from lesion 1	whole	x (v2)	x
	PD13773c	FFPE tumor block from lesion 2	whole	x (v2)
	PD13773d	FFPE tumor block from lesion 2	whole	x (v2)	x
PD13774	PD13774a	FFPE tumor block from lesion 1	whole	x (v2)	x
	PD13774c	FFPE tumor block from lesion 1	whole	x (v2)	x
	PD13774d	FFPE tumor block from lesion 2	whole	x (v2)	x
	PD13774e	FFPE tumor block from lesion 2	macrodissection	x (v2)
PD13775	PD13775a	FFPE tumor block from lesion 1	whole	x (v2)
	PD13775c	FFPE tumor block from lesion 1	whole	x (v2)	x
	PD13775d	FFPE tumor block from lesion 2	whole	x (v2)	x
	PD13775e	FFPE tumor block from lesion 2	macrodissection	x (v2)	x
PD13776	PD13776a	FFPE tumor block from lesion 1	whole	x (v2)	x
	PD13776c	FFPE tumor block from lesion 1	whole	x (v2)	x
	PD13776d	FFPE tumor block from lesion 2	whole	x (v2)	x
	PD13776e	FFPE tumor block from lesion 2	macrodissection	x (v2)	x
PD13777	PD13777a	FFPE tumor block from lesion 1	whole	x (v2)	x
	PD13777c	FFPE tumor block from lesion 1	whole	x (v2)	x
	PD13777d	FFPE tumor block from lesion 2	whole	x (v2)	x
	PD13777e	FFPE tumor block from lesion 2	macrodissection	x (v2)	x
	PD13777f	FFPE tumor block from lesion 3	macrodissection	x (v2)	x
PD13779	PD13779a	FFPE tumor block from lesion 1	macrodissection	x (v2)	x
	PD13779c	FFPE tumor block from lesion 1	macrodissection	x (v2)	x
	PD13779d	FFPE tumor block from lesion 2	Area 1	x (v2)	x
	PD13779e	FFPE tumor block from lesion 2	Area 2	x (v2)	x
	PD13779f	FFPE tumor block from lesion 3	macrodissection	x (v2)	x
PD13780	PD13780a	FFPE tumor block from lesion 1	macrodissection	x (v2)	x
	PD13780f	FFPE tumor block from lesion 4	whole	x (v2)	x
	PD13780g	FFPE tumor block from lesion 4	macrodissection	x (v2)	x
PD13781	PD13781a	FFPE tumor block from lesion 1	Area 1	x (v2)	x
	PD13781c	FFPE tumor block from lesion 1	Area 2	x (v2)	x
	PD13781d	FFPE tumor block from lesion 2	macrodissection	x (v2)	x
	PD13781e	FFPE tumor block from lesion 2	macrodissection	x (v2)	x
PD13782	PD13782a	FFPE tumor block from lesion 1	Area 1	x (v2)	x
	PD13782c	FFPE tumor block from lesion 1	Area 2	x (v2)	x
	PD13782d	FFPE tumor block from lesion 2	macrodissection	x (v2)	x
	PD13782e	FFPE tumor block from lesion 2	whole	x (v2)	x
PD13783	PD13783a	FFPE tumor block from lesion 1	macrodissection	x (v2)	x
	PD13783c	FFPE tumor block from lesion 1	whole	x (v2)	x
	PD13783d	FFPE tumor block from lesion 2	macrodissection	x (v2)	x
PD13785	PD13785a	FFPE tumor block from lesion 1	Area 1	x (v2)	x
	PD13785c	FFPE tumor block from lesion 1	Area 2	x (v2)	x
	PD13785e	FFPE tumor block from lesion 2	Area 1	x (v2)	x
	PD13785d	FFPE tumor block from lesion 2	Area 2	x (v2)	x
	PD13785f	FFPE tumor block from lesion 3	macrodissection	x (v2)	x
	PD13785g	FFPE tumor block from lesion 3	macrodissection	x (v2)	x
PD13787	PD13787a	FFPE tumor block from lesion 1	macrodissection	x (v2)	x
	PD13787c	FFPE tumor block from lesion 1	macrodissection	x (v2)	x
	PD13787d	FFPE tumor block from lesion 1	macrodissection	x (v2)	x
	PD13787e	FFPE tumor block from lesion 2	macrodissection	x (v2)	x
	PD13787f	FFPE tumor block from lesion 2	whole	x (v2)	x
PD13788	PD13788a	FFPE tumor block from lesion 1	whole	x (v2)	x
	PD13788c	FFPE tumor block from lesion 1	whole	x (v2)	x
	PD13788d	FFPE tumor block from lesion 1	whole	x (v2)	x
	PD13788e	FFPE tumor block from lesion 2	whole	x (v2)	x
	PD13788f	FFPE tumor block from lesion 2	whole	x (v2)	x
	PD13788g	FFPE tumor block from lesion 2	whole	x (v2)	x
PD13789	PD13789a	FFPE tumor block from lesion 1	whole	x (v2)	x
	PD13789c	FFPE tumor block from lesion 1	whole	x (v2)	x
	PD13789d	FFPE tumor block from lesion 2	macrodissection	x (v2)	x
PD13790	PD13790a	FFPE tumor block from lesion 1	whole	x (v2)	x
	PD13790c	FFPE tumor block from lesion 1	whole	x (v2)	x
	PD13790d	FFPE tumor block from lesion 1	whole	x (v2)	x
	PD13790e	FFPE tumor block from lesion 2	macrodissection	x (v2)	x
PD13791	PD13791a	FFPE tumor block from lesion 1	macrodissection	x (v2)	x
	PD13791c	FFPE tumor block from lesion 1	macrodissection	x (v2)	x
	PD13791d	FFPE tumor block from lesion 2	Area 1	x (v2)	x
	PD13791e	FFPE tumor block from lesion 2	Area 2	x (v2)	x
PD13792	PD13792a	FFPE tumor block from lesion 1	macrodissection	x (v2)	x
	PD13792c	FFPE tumor block from lesion 1	macrodissection	x (v2)	x
	PD13792d	FFPE tumor block from lesion 1	macrodissection	x (v2)	x
	PD13792e	FFPE tumor block from lesion 2	macrodissection	x (v2)	x
	PD13792f	FFPE tumor block from lesion 2	macrodissection	x (v2)	x
	PD13792g	FFPE tumor block from lesion 2	macrodissection	x (v2)	x
PD13793	PD13793a	FFPE tumor block from lesion 1	macrodissection	x (v2)	x
	PD13793c	FFPE tumor block from lesion 1	macrodissection	x (v2)	x
	PD13793d	FFPE tumor block from lesion 2	macrodissection	x (v2)	x
	PD13793e	FFPE tumor block from lesion 2	macrodissection	x (v2)	x
PD13794	PD13794a	FFPE tumor block from lesion 1	whole	x (v2)	x
	PD13794c	FFPE tumor block from lesion 1	macrodissection	x (v2)	x
	PD13794d	FFPE tumor block from lesion 2	whole	x (v2)	x
	PD13794e	FFPE tumor block from lesion 2	whole	x (v2)	x
PD13796	PD13796a	FFPE tumor block from lesion 1	macrodissection	x (v2)	x
	PD13796c	FFPE tumor block from lesion 2	whole	x (v2)	x
	PD13796d	FFPE tumor block from lesion 2	whole	x (v2)	x
PD13798	PD13798a	FFPE tumor block from lesion 1	macrodissection	x (v2)	x
	PD13798c	FFPE tumor block from lesion 1	macrodissection	x (v2)	x
	PD13798d	FFPE tumor block from lesion 2	macrodissection	x (v2)	x
	PD13798e	FFPE tumor block from lesion 2	macrodissection	x (v2)	x
PD13799	PD13799a	FFPE tumor block from lesion 1	macrodissection	x (v2)	x
	PD13799c	FFPE tumor block from lesion 1	macrodissection	x (v2)	x
	PD13799d	FFPE tumor block from lesion 2	macrodissection	x (v2)	x
	PD13799e	FFPE tumor block from lesion 2	macrodissection	x (v2)	x
	PD13799f	FFPE tumor block from lesion 3	macrodissection	x (v2)	x
PD13800	PD13800a	FFPE tumor block from lesion 1	Area 1	x (v2)	x
	PD13800c	FFPE tumor block from lesion 1	Area 2	x (v2)	x
	PD13800d	FFPE tumor block from lesion 2	macrodissection	x (v2)	x
PD13801	PD13801a	FFPE tumor block from lesion 1	Area 1	x (v2)	x
	PD13801c	FFPE tumor block from lesion 1	Area 2	x (v2)	x
	PD13801d	FFPE tumor block from lesion 2	whole	x (v2)	x
PD13802	PD13802a	FFPE tumor block from lesion 1	macrodissection	x (v2)	x
	PD13802c	FFPE tumor block from lesion 1	macrodissection	x (v2)	x
	PD13802d	FFPE tumor block from lesion 1	macrodissection	x (v2)	x
	PD13802e	FFPE tumor block from lesion 2	macrodissection	x (v2)	x
PD13804	PD13804a	FFPE tumor block from lesion 1	whole		x
	PD13804c	FFPE tumor block from lesion 1	whole	x (v2)	x
	PD13804d	FFPE tumor block from lesion 2	macrodissection	x (v2)	x
	PD13804e	FFPE tumor block from lesion 2	macrodissection		x
	PD13804f	FFPE tumor block from lesion 3	macrodissection	x (v2)	x
PD13805	PD13805a	FFPE tumor block from lesion 1	macrodissection	x (v2)	x
	PD13805c	FFPE tumor block from lesion 1	macrodissection	x (v2)	x
	PD13805d	FFPE tumor block from lesion 2	macrodissection	x (v2)	x
# Whole means that the entire sample's surface has been taken; macrodissection that the tumor area has been microdissected on the slide; Area 1 and Area 2 means that the tumor area has been devided in two parts.
* v1 and v2 refer to the version of the bait-design used to sequence the sample
