# Supplementary material for: Uncovering the genomic heterogeneity of multifocal breast cancer
Source: J Pathol. 2015 May 7;236(4):457–66. doi: 10.1002/path.4540 (PMC4691324; doi:10.1002/path.4540)
Supplement: Supplementary file 8 — TableS3. List of genes interrogated by targeted sequencing. [file path0236-0457-sd8.xlsx]

## Sheet: Table S3
Table S3: List of genes interrogated by targeted sequencing
Gene	Common to both bait designs or private to version 2
ABL1	common
ABL2	common
ACVR2A	V2
AKT1	common
AKT2	common
AKT3	common
ALK	common
APC	common
AR	common
ARAF	V2
ARFRP1	common
ARID1A	common
ARID1B	common
ARID2	common
ASXL1	common
ATM	common
ATR	V2
ATRX	common
AURKA	common
AURKB	common
AXIN1	V2
BAG4	common
BAP1	common
BCL11A	common
BCL2	common
BCL2A1	common
BCL2L1	common
BCL2L2	common
BCL6	common
BCOR	common
BIRC2	common
BIRC7	common
BLM	common
BPTF	common
BRAF	common
BRCA1	common
BRCA2	common
BRIP1	common
BUB1B	common
C11orf30	common
CARD11	common
CASP8	V2
CBL	common
CCND1	common
CCND2	common
CCND3	common
CCNE1	common
CD79A	common
CD79B	common
CDC6	common
CDC73	common
CDH1	common
CDH2	common
CDH20	common
CDH5	common
CDK12	common
CDK4	common
CDK6	common
CDK8	common
CDKN1B	common
CDKN2A	common
CDKN2B	V2
CDKN2C	common
CEBPA	common
CHD1	V2
CHD1L	common
CHEK1	common
CHEK2	common
CIC	common
CKS1B	common
COL22A1	V2
CREBBP	common
CRKL	common
CTCF	V2
CTNNB1	common
DAXX	common
DCUN1D1	common
DDR2	V2
DDX11	common
DDX3X	common
DICER1	common
DNMT3A	common
DYRK1B	common
E2F3	common
EEF1A2	common
EGFR	common
EIF5A2	common
ELK3	common
EP300	common
EP400	V2
EPHA3	common
EPHA5	common
EPHA6	common
EPHA7	common
EPHB1	common
EPHB4	common
EPHB6	common
ERBB2	common
ERBB3	common
ERBB4	common
ERCC2	common
ERCC3	common
ERCC4	common
ERCC5	common
ESR1	common
ETV1	V2
EZH2	common
FADD	common
FAM123B	common
FANCA	common
FANCC	common
FANCD2	common
FANCE	common
FANCF	common
FANCG	common
FAS	common
FBXO11	common
FBXW7	common
FGFR1	common
FGFR2	common
FGFR3	common
FGFR4	common
FH	common
FLT1	common
FLT3	common
FLT4	common
FOXA1	V2
FOXL2	common
FOXO1	common
FOXP4	common
GAB2	common
GABRG1	V2
GATA1	common
GATA2	common
GATA3	common
GATA6	common
GNA11	common
GNAQ	common
GNAS	common
GPC5	common
GPR124	common
GRB2	common
GRB7	common
GRID1	V2
GUCY1A2	common
H3F3A	common
HIST1H3B	V2
HMGA2	V2
HNF1A	common
HOXA3	common
HRAS	common
HSP90AA1	common
HSP90AB1	common
ID1	common
IDH1	common
IDH2	common
IGF1R	common
IGF2R	common
IKBKE	common
IL7R	common
INHBA	common
INSR	common
IRS2	common
JAK1	common
JAK2	common
JAK3	common
JUN	common
KAT6B	V2
KDM5A	common
KDM5C	common
KDM6A	common
KDR	common
KEAP1	V2
KIT	common
KRAS	common
LGALS7	common
LTK	common
MAFA	common
MAP2K1	common
MAP2K2	common
MAP2K4	common
MAP2K5	common
MAP2K6	common
MAP2K7	common
MAP3K1	common
MAP3K11	common
MAP3K12	common
MAP3K13	common
MAP3K14	common
MAP3K2	common
MAP3K3	common
MAP3K4	common
MAP3K5	common
MAP3K6	common
MAP3K7	common
MAP3K8	common
MAP3K9	common
MAP4K3	common
MAP4K4	common
MAPK1	common
MAPK10	common
MAPK7	common
MAPK8	common
MAPK9	common
MCL1	common
MDM2	common
MDM4	common
MED12	common
MED12L	V2
MED13	V2
MED29	common
MEN1	common
MET	common
MITF	common
MLH1	common
MLL	common
MLL2	common
MLL3	common
MPL	common
MRAS	common
MRE11A	common
MSH2	common
MSH6	common
MST1	V2
MTDH	common
MTOR	common
MUTYH	common
MYB	V2
MYC	common
MYCL1	common
MYCN	common
MYD88	common
MYO3A	V2
MYO5B	V2
MYOC	common
NBN	common
NCOA2	V2
NCOA3	common
NF1	common
NF2	common
NFE2L2	common
NGFR	V2
NKX2-1	common
NOTCH1	common
NOTCH2	common
NOTCH3	common
NOTCH4	common
NOV	common
NPM1	common
NRAS	common
NTRK1	common
NTRK2	common
NTRK3	common
OR5L1	V2
PAK1	common
PAK3	common
PALB2	common
PARP10	V2
PAX5	common
PAX9	common
PBRM1	common
PDGFRA	common
PDGFRB	common
PHF6	common
PHGDH	V2
PHLPP2	V2
PIK3C3	common
PIK3CA	common
PIK3CG	common
PIK3R1	common
PIK3R2	common
PLCG1	common
POU1F1	common
PPM1D	common
PPP2R1A	common
PRDM1	common
PRDM9	V2
PREX2	V2
PRG4	V2
PRKCG	common
PRKCI	common
PTCH1	common
PTCH2	V2
PTEN	common
PTK6	common
PTP4A1	common
PTP4A3	common
PTPN11	common
RAB23	common
RAB25	common
RAC1	common
RAF1	common
RARA	common
RB1	common
REG4	common
RET	common
RICTOR	common
RNF43	V2
ROBO1	V2
ROBO2	V2
ROS1	common
RPS6KB1	common
RPTOR	common
RRM2B	common
RSPO2	V2
RSPO3	V2
RUNX1	common
SETD2	common
SF3B1	common
SFTPA1	common
SHC1	common
SKP2	common
SLIT2	V2
SMAD2	common
SMAD3	common
SMAD4	common
SMARCA4	common
SMARCB1	common
SMO	common
SMURF1	common
SOCS1	common
SOX10	common
SOX2	common
SOX9	V2
SPOP	V2
SRC	common
SRSF2	common
STAT3	V2
STK11	common
SUFU	common
TBX22	common
TBX3	common
TERT	common
TET2	common
TGFBR2	common
TNFAIP3	common
TOP1	common
TP53	common
TP63	V2
TP73	common
TRAF2	common
TSC1	common
TSC2	common
TSHR	common
U2AF1	common
USP9X	common
VEGFA	common
VHL	common
WHSC1L1	V2
WSB1	common
WT1	common
XPA	common
XPC	common
XPO1	common
YAP1	common
YWHAB	common
YWHAQ	common
YWHAZ	common
ZNF217	common
ZRSR2	common
