# Supplementary material for: Uncovering the genomic heterogeneity of multifocal breast cancer
Source: J Pathol. 2015 May 7;236(4):457–66. doi: 10.1002/path.4540 (PMC4691324; doi:10.1002/path.4540)
Supplement: Supplementary file 10 — TableS5. Physical and sequence coverage from the whole‐genome sequencing for the identification of the rearrangements. [file path0236-0457-sd10.xlsx]

## Sheet: Table S5
Table S5: Physical and sequence coverage from the whole genome sequencing for the identification of the rearrangements
Sample	Read Length	Reads sequenced	Physical Coverage (X)	Sequence Coverage (X)
PD4877a	37	107124145	10.62	2.26
PD4877c	37	121197207	12.36	2.6
PD4878a	37	108568030	10.82	2.29
PD4878c	37	97888470	10.47	2.11
PD4880a	37	106971288	13.79	2.23
PD4880c	37	131356483	15.13	2.79
PD4882a	37	109560924	11.55	2.34
PD4882c	37	117572490	12.85	2.92
PD11772a	37	77207060	10.01	2.24
PD11772c	37	74497260	9.07	1.98
PD11773a	37	105550980	13.09	2.9
PD11773c	37	241300319	29.16	6.92
PD11774a	37	74232861	9.54	2.14
PD11774c	37	86760518	10.51	2.5
PD11776a	37	100637208	12.85	2.82
PD11776c	37	95875904	12.54	2.67
